# Supplementary material for: Roxadustat in Kidney Transplant Recipients with ESA-Hyporesponsive Anemia: A Prospective Single-Center Cohort Study
Source: Life (Basel). 2026 May 13;16(5):815. doi: 10.3390/life16050815 (PMC13208854; doi:10.3390/life16050815)
Supplement: Supplementary file 1 [file life-16-00815-s001.zip]

Archive with 1 entries (1 files):
- life-4270514-supplementary.pdf
